# Supplementary material for: Genome-Wide Identification, Expression and Tissue-Specific Epigenetic Modification Analysis of the Su(var)3-9 SET Gene Family in Soybean
Source: Biology (Basel). 2026 Jul 6;15(13):1085. doi: 10.3390/biology15131085 (PMC13360523; doi:10.3390/biology15131085)
Supplement: Supplementary file 1 [file biology-15-01085-s001.zip]

Archive with 10 entries (10 files):
- Table S6 FPKM of the GmSu(var)3-9 SET genes in soybean .xlsx
- Figure S1.pdf
- Figure S2.pdf
- Figure S3.pdf
- Table S7 Genes present in co-expression network.xlsx
- Table S1 The primers of qPCR.xlsx
- Table S2 GmSu(var)3-9 SET gene family screening, naming and location.xlsx
- Table S3 Su(var)3-9 SET GeneBank numbers of Arabidopsis thaliana and Oryza sativa.xlsx
- Table S4 E-value, Sites Width of GmSu(var)3-9 SET genes conserved motif.xlsx
- Table S5 The functional annotations of the  GmSu(var)3-9 SET genes in soybean.xlsx
