# Supplementary material for: Genome-Wide Identification, Expression and Tissue-Specific Epigenetic Modification Analysis of the Su(var)3-9 SET Gene Family in Soybean
Source: Biology (Basel). 2026 Jul 6;15(13):1085. doi: 10.3390/biology15131085 (PMC13360523; doi:10.3390/biology15131085)
Supplement: Supplementary file 1 [file biology-15-01085-s001.zip › Table S6 FPKM of the GmSu(var)3-9 SET genes in soybean .xlsx]

## Sheet: FPKM of different tissues
	JH.1	JH.2	JH.3	JL.1	JL.2	JL.3	JM.1	JM.2	JM.3	JR.1	JR.2	JR.4	JE.1	JE.2	JE.3	WH.1	WH.2	WH.4	WL.1	WL.2	WL.3	WM.1	WM.2	WM.3	WR.1	WR.2	WR.4	WE.1	WE.2	WE.3
GmSUVH1	4.80101	5.43762	4.60123	2.61188	2.83054	3.09645	17.4776	18.5146	18.2767	4.75618	3.42659	4.72041	1.32534	2.07177	1.57472	3.35686	3.33021	3.01632	1.2169	1.0441	1.21667	12.0266	13.773	13.684	3.84734	3.65063	3.7628	0.390798	0.261967	0.376268
GmSUVH2	10.0493	9.65226	11.298	3.16338	4.27327	3.36291	17.1612	19.7542	17.2758	10.2897	11.9407	8.61736	1.94213	1.33249	2.69502	5.21134	5.03417	5.0099	1.82531	1.82928	1.77009	12.073	13.901	12.1315	9.86528	9.17547	8.86223	0.879311	1.33185	0.945247
GmSUVH3	0	0	0	0	0	0	0.049306	0.015198	0	0.051826	0	0.019063	0.023412	0	0.038025	0	0	0	0	0	0	0.0582	0.096855	0.045141	0	0	0	0	0.027865	0.073857
GmSUVH4	0	0	0	0	0	0	0	0	0	0	0	0	0	0	0	0	0	0	0	0	0	0	0	0	0	0	0	0	0	0
GmSUVH5	0	0	0	0	0	0	0	0	0	0	0	0	0	0	0	0	0	0	0	0	0	0	0	0	0	0	0	0	0	0
GmSUVH6	0.084033	0.122713	0.052312	0.031004	0	0	2.87205	2.93939	3.4526	0.125974	0.130025	0.028801	0	0.090008	0.015088	0.125252	0.033104	0.120909	0	0.108862	0	3.60074	3.06976	3.37225	0.084407	0	0.071172	0.068814	0	0
GmSUVH7	1.51086	1.3351	1.22901	2.20603	1.44726	1.29481	2.42474	2.60453	2.61475	1.33342	0.89207	1.20807	0.206106	0.163016	0.222327	2.32531	1.68813	2.36506	1.71572	2.31479	1.70389	3.40695	3.10864	2.99388	1.53492	1.91639	2.07029	0.053903	0.151572	0.211749
GmSUVH8	0.954245	0.838542	0.917984	1.89378	1.68612	1.11253	2.4686	2.9831	2.49289	1.2112	0.708501	1.28632	0.280679	0.182834	0.091628	1.4757	1.37476	1.45597	2.13503	1.64328	2.41382	2.79961	2.17926	2.79341	1.54871	1.44228	1.46887	0.017629	0.129891	0.201946
GmSUVH9	2.91333	3.22496	2.84414	6.4713	5.7073	6.52442	9.80526	9.364	8.51918	3.45519	1.99454	4.79645	3.32374	5.06089	3.74481	2.5046	3.28804	4.03756	3.80239	4.54565	3.57927	7.01462	7.18327	6.49695	3.6406	3.47123	4.91085	1.96097	2.33192	1.80806
GmSUVH10	6.68015	7.64264	5.94079	7.55935	8.89201	10.5131	12.2122	11.661	10.1449	3.75465	1.64548	6.32138	3.99061	6.03724	5.54762	7.21698	7.30765	7.64033	7.28326	7.08027	7.43018	8.90288	10.3242	9.77598	7.07314	7.25336	9.50202	3.19111	2.86233	3.04518
GmSUVH11	2.30612	3.05045	2.35544	1.97485	2.03029	2.793	4.76935	5.86695	5.96397	1.74313	0.719029	2.13768	2.69285	3.8957	3.45621	1.40376	0.885086	1.56453	0.740167	0.631021	0.336225	5.42389	6.20646	5.20555	0.969283	1.0174	1.20666	2.42431	2.11002	2.32129
GmSUVH12	6.85382	9.49765	8.81678	7.29878	7.59179	6.74914	13.6077	13.6061	13.3497	8.21389	4.50767	9.90633	3.70347	5.03488	4.13588	10.9644	11.399	13.3555	9.66531	9.69984	11.0109	21.4617	22.5009	21.6214	13.6212	13.0725	16.5617	1.12503	1.9596	3.00654
GmSUVH13	5.51413	6.81909	6.75796	2.90576	2.31131	2.57027	14.4489	15.8516	14.4348	5.20073	3.25932	9.43775	4.1609	4.5229	4.06777	5.88193	5.94429	6.32615	2.53025	2.04539	2.28742	17.1035	16.2972	16.7392	8.86543	9.1451	11.8838	1.0261	2.14454	2.45925
GmSUVH14	2.6592	3.70098	3.57248	4.01731	4.10383	4.41838	7.82987	6.53383	7.67366	4.41502	3.72818	6.21103	1.72819	1.86567	1.68254	3.71901	3.80202	3.64792	2.95358	3.80828	3.705	5.17708	5.2732	6.05649	4.95617	5.07272	5.21297	0.192671	0.325966	0.901118
GmSUVH15	2.16794	1.97748	2.10252	2.43443	3.02574	2.1876	6.48259	6.42121	5.97794	1.47386	1.81988	3.41705	0.843248	1.79874	1.29773	2.18837	2.74612	2.42243	2.16178	2.14938	2.33783	5.75452	6.07533	6.0764	2.76321	2.14915	2.93577	0.191898	0.629696	0.811268
GmSUVR1	1.34678	1.3985	1.56878	1.97611	1.46389	1.04433	6.21001	5.34448	5.83756	1.48377	1.04649	1.95827	0.376936	0.168266	0.275965	0.988992	0.83332	0.846503	0.371331	0.446212	0.317428	5.90358	6.26788	6.10996	1.16923	1.70682	2.23894	0.04278	0.098905	0.120105
GmSUVR2	2.03951	2.69967	2.26731	1.10894	0.942173	1.49576	3.64615	3.09283	3.39992	2.62261	2.4255	3.25102	1.73125	1.86214	1.91876	2.45023	1.70853	2.42341	1.98085	1.75637	1.70291	2.74656	2.81611	2.18224	2.89107	3.02361	3.14993	0.438432	0.608026	1.23432
GmSUVR3	0.026176	0	0	0.026925	0	0	0.032395	0.089559	0	0.0259	0.014861	0	0.063242	0.073079	0	0.012013	0	0.013238	0.050797	0	0	0.060663	0.011395	0.048563	0.051789	0.033137	0.085306	0	0.014113	0.013154
GmSUVR4	0.021531	0	0	0.057656	0.062329	0.012826	0	0.024036	0.058348	0	0	0	0	0	0	0	0	0	0.193635	0.282797	0.200972	0	0.029996	0	0.005377	0	0	0	0	0
GmSUVR5	2.14716	1.92887	1.76634	1.5776	1.38492	1.2162	4.55442	4.36795	4.11053	2.84388	1.84973	4.138	0.41181	0.281444	0.461292	2.27106	2.32761	1.67306	1.23739	1.46806	1.16536	4.31031	3.25514	3.88349	3.86482	3.72379	4.73138	0.126721	0.179395	0.238418
GmSUVR6	0.339596	0.426614	0.233508	1.63324	1.12016	1.34573	3.43665	3.68627	3.91787	0.557322	0.347814	0.660161	0.068691	0.05075	0.111193	0.382056	0.269806	0.275861	0.634247	1.56215	1.28907	3.66681	2.65451	3.12221	0.538508	0.471164	0.74742	0.041308	0.033533	0.054078
GmSUVR7	2.30619	1.2364	1.72723	1.94814	2.63358	2.12934	4.25768	3.72111	3.70933	1.94531	1.68545	2.66003	0.160123	0.268095	0.203782	2.34898	1.63505	2.51614	1.27123	1.60717	1.96559	4.24831	3.33221	3.97176	1.64207	1.69454	2.74078	0.109915	0.065867	0.087031
GmSUVR8	2.63893	2.07422	1.63539	2.16425	1.71455	1.14663	3.70637	3.89622	3.36697	1.53431	1.06188	2.21491	0.305058	0.324049	0.227648	3.72235	3.40705	4.55968	1.26313	1.20246	1.25515	2.84442	1.81598	2.45853	1.7575	1.67346	2.89833	0.106983	0.166828	0.226108

## Sheet: FPKM under salt stress
	Control.0.1R	Control.0.2R	Control.0.3R	Control.0.1L	Control.0.2L	Control.0.3L	Salt.160 mM NaCl.1R	Salt.160 mM NaCl.2R	Salt.160 mM NaCl.3R	Salt.160 mM NaCl.1L	Salt.160 mM NaCl.2L	Salt.160 mM NaCl.3L
GmSUVH1	3.83939	3.37936	4.02804	1.46472	1.81726	1.52278	3.87077	4.20361	3.35138	2.15564	2.04309	2.9279
GmSUVH2	0.020679	0.057367	0	0	0	0.009832	0	0	0.031112	0	0.021201	0
GmSUVH3	0	0	0	0	0	0	0	0	0	0	0	0
GmSUVH4	0	0	0	0.02858	0	0	0	0	0	0	0	0
GmSUVH5	0	0	0	0	0	0	0	0	0	0	0	0
GmSUVH6	0.255267	0.47953	0.27047	0.028544	0.052145	0	0.2607	0.254591	0.288032	0.079124	0.04988	0.041792
GmSUVH7	1.81463	1.80723	2.2951	0.83265	1.06542	1.11625	2.0058	2.15016	1.97875	1.6351	1.88134	1.95738
GmSUVH8	0	0.339432	0.544312	0	0.342923	0.306844	0	1.88301	0.197946	0.373612	0.812822	0.498666
GmSUVH9	2.64412	3.05094	2.64585	1.56515	1.76521	1.91023	2.21511	2.6728	1.8599	3.21385	2.57837	3.26658
GmSUVH10	4.73142	5.48248	4.50003	1.75176	2.59318	2.49663	4.49467	4.072	4.24825	4.36871	5.04625	4.83809
GmSUVH11	0	0	0	0	0	0	0	0	0	0	0	0
GmSUVH12	9.01062	11.0256	7.73634	2.87318	3.11101	2.99363	8.47552	9.03165	6.07703	3.59218	4.03926	4.65913
GmSUVH13	6.54207	6.41351	5.93484	1.40648	2.00999	1.67932	6.28837	6.13886	5.824	3.1339	3.07616	3.38922
GmSUVH14	4.97252	4.49123	4.92945	1.32658	1.92291	2.02972	5.42663	6.30961	4.45521	2.15723	2.31678	2.51198
GmSUVH15	3.16834	3.0825	2.94016	1.0678	1.18479	1.39957	2.51217	3.58814	2.67525	1.15872	1.54891	1.38091
GmSUVR1	3.49068	3.72887	3.52876	1.45772	1.68319	1.55222	3.71499	3.99284	2.75818	1.78254	1.94347	2.20493
GmSUVR2	0.420841	0.410926	0.721767	0.301427	0.276872	0.567708	0	0.81344	0.371544	0.312462	0.25457	0.325711
GmSUVR3	0.021477	0.012324	0.023332	0	0	0	0	0	0.018491	0	0	0.045511
GmSUVR4	0.093336	0.12061	0.114297	0.054304	0.032475	0.036762	0.025395	0.073224	0	0.015849	0.018788	0.095245
GmSUVR5	6.08766	6.75956	6.65271	0.914457	0.758641	1.06603	7.56911	7.9191	6.479	2.14313	2.49136	2.61122
GmSUVR6	2.32068	2.47791	2.68881	0.758707	1.31678	1.66818	3.02601	3.14341	2.57188	2.49576	2.61024	2.97733
GmSUVR7	2.22446	4.05149	3.82401	1.11574	1.76675	1.5196	4.34254	5.79397	4.55967	3.06779	3.06011	3.94545
GmSUVR8	2.48787	2.44144	2.44631	1.20915	1.47697	1.68788	3.66044	3.49867	2.86554	2.30566	0.936176	2.74428
