# Supplementary material for: Genome-Wide Identification, Expression and Tissue-Specific Epigenetic Modification Analysis of the Su(var)3-9 SET Gene Family in Soybean
Source: Biology (Basel). 2026 Jul 6;15(13):1085. doi: 10.3390/biology15131085 (PMC13360523; doi:10.3390/biology15131085)
Supplement: Supplementary file 1 [file biology-15-01085-s001.zip › Table S7 Genes present in co-expression network.xlsx]

## Sheet: Sheet1
Glyma Name	Interacting ID	Pearson Correlation Coefficient	Heterogeneous Reciprocal Rank
GmSUVR5	Glyma.14G140800	0.960	5
	Glyma.08G152000	0.932	17
	Glyma.13G189600	0.952	14
	Glyma.15G073500	0.928	26
GmSUVH12	Glyma.20G247200	0.944	12
	Glyma.13G137000	0.930	30
	Glyma.10G232300	0.946	16
	Glyma.09G198200	0.941	14
	Glyma.04G217100	0.933	18
	Glyma.13G330500	0.922	30
	Glyma.19G239700	0.924	27
	Glyma.20G161800	0.963	9
	Glyma.01G242500	0.934	17
	Glyma.20G131400	0.930	21
	Glyma.19G141900	0.946	18
	Glyma.08G343200	0.924	27
	Glyma.11G108700	0.965	5
	Glyma.07G082200	0.927	24
	Glyma.06G148800	0.950	5
	Glyma.13G064500	0.947	7
	Glyma.02G144000	0.963	9
	Glyma.04G203600	0.953	8
	Glyma.15G273000	0.941	14
	Glyma.03G020100	0.930	21
GmSUVH13	Glyma.14G177300	0.978	6
	Glyma.01G033700	0.967	14
	Glyma.12G223200	0.987	2
	Glyma.04G210100	0.989	1
	Glyma.14G064200	0.973	8
	Glyma.18G119000	0.974	7
	Glyma.12G075700	0.974	16
	Glyma.05G167100	0.971	10
	Glyma.16G079100	0.969	12
	Glyma.14G179000	0.957	26
	Glyma.16G010100	0.975	4
	Glyma.19G211100	0.971	10
	Glyma.15G108300	0.967	15
	Glyma.19G147100	0.961	20
