# Supplementary material for: Genome-Wide Identification, Expression and Tissue-Specific Epigenetic Modification Analysis of the Su(var)3-9 SET Gene Family in Soybean
Source: Biology (Basel). 2026 Jul 6;15(13):1085. doi: 10.3390/biology15131085 (PMC13360523; doi:10.3390/biology15131085)
Supplement: Supplementary file 1 [file biology-15-01085-s001.zip › Table S1 The primers of qPCR.xlsx]

## Sheet: Sheet1
GmTUB-F	TCTTGGACAACGAAGCCATCT
GmTUB-R	TGGTGAGGGACGAAATGATCT
GmSUVR5-F	TAGCGCTGAATCAGTGGAGC
GmSUVR5-R	GTTGCTGGGTGTCTTTGCTG
GmSUVH12-F	CAACTGGGGCTGCTAATGGA
GmSUVH12-R	GCAACTGCATCCGGATCAAC
GmSUVH13-F	CTGGCAATGGCATTCTCGTG
GmSUVH13-R	GCACGAATAGGATCCAGCGA
