# Supplementary material for: Genome-Wide Identification, Expression and Tissue-Specific Epigenetic Modification Analysis of the Su(var)3-9 SET Gene Family in Soybean
Source: Biology (Basel). 2026 Jul 6;15(13):1085. doi: 10.3390/biology15131085 (PMC13360523; doi:10.3390/biology15131085)
Supplement: Supplementary file 1 [file biology-15-01085-s001.zip › Table S2 GmSu(var)3-9 SET gene family screening, naming and location.xlsx]

## Sheet: Sheet1
	Gene	Gene ID	Gene Length	CDS Length	Number of amino acid /aa	Molecular weight /kDa	pI	Instability index	Aliphatic index	GRAVY	Subcellular location
SUVH	GmSUVH1	Glyma.16G047800	16468	2163	720	79465.2	7.64	42.55	74.99	-0.494	chlo
	GmSUVH2	Glyma.19G103500	4650	906	301	33638.6	7.73	45.44	76.78	-0.205	chlo
	GmSUVH3	Glyma.13G166000	2882	1989	662	73630	8.94	39.1	73.01	-0.565	cyto
	GmSUVH4	Glyma.01G147300	2282	1989	331	37275.8	8.49	40.44	83.6	-0.340	cyto
	GmSUVH5	Glyma.09G194500	4846	1209	402	45585.8	9.12	45.99	73.91	-0.647	nucl
	GmSUVH6	Glyma.20G069300	3479	1659	553	62221.2	9.15	37.57	72.48	-0.505	nucl
	GmSUVH7	Glyma.01G204900	5910	3246	1081	119727	6.06	40.67	76.49	-0.594	nucl
	GmSUVH8	Glyma.11G038000	4954	3321	1106	121927	6.53	37.61	79.43	-0.529	nucl
	GmSUVH9	Glyma.07G157400	17236	2130	709	79147.9	5.68	38.69	78.73	-0.323	nucl
	GmSUVH10	Glyma.20G005400	9166	2451	716	79809.6	5.77	40.6	77.28	-0.356	nucl
	GmSUVH11	Glyma.16G100200	2475	1995	664	73234.5	5.8	42.39	82.77	-0.184	chlo
	GmSUVH12	Glyma.03G119900	5286	2127	708	77346.6	8.62	46.96	73.52	-0.433	nucl
	GmSUVH13	Glyma.04G125500	4444	2004	667	73486.5	8.96	49.53	70.9	-0.464	nucl
	GmSUVH14	Glyma.13G186800	6444	2022	673	74954.8	8.53	59.18	70.22	-0.505	nucl
	GmSUVH15	Glyma.15G224400	11685	2022	673	74895.9	8.42	58.85	71.37	-0.491	nucl
SUVR	GmSUVR1	Glyma.13G126600	6932	2469	822	91018.3	5.73	49.42	71.97	-0.578	nucl
	GmSUVR2	Glyma.03G249800	6638	2034	677	76545.8	5.84	39.18	70.43	-0.619	nucl
	GmSUVR3	Glyma.10G165500	4412	2061	686	77071.3	5.7	37.42	80.16	-0.498	nucl
	GmSUVR4	Glyma.20G227500	7929	2142	713	80003.9	6.57	35.81	78.26	-0.544	nucl
	GmSUVR5	Glyma.01G180100	14191	4479	1492	168899	6.44	45.59	74.49	-0.483	nucl
	GmSUVR6	Glyma.11G062100	13552	4338	1445	163341	6.44	42.15	73.8	-0.479	nucl
	GmSUVR7	Glyma.02G060500	16692	4485	1494	168781	6.37	41.14	78.63	-0.468	nucl
	GmSUVR8	Glyma.16G143100	15904	4491	1496	168833	6.39	41.51	79.36	-0.452	nucl

## Sheet: Sheet2
	SUVH1
	SUVH2
	SUVH3
	SUVH4
	SUVH5
	SUVH6
	SUVH7
	SUVH8
	SUVH9
	SUVH10
	SUVH11
	SUVH12
	SUVH13
	SUVH14
	SUVH15
	SUVH16
	SUVH17
	SUVH18
	SUVH19
	SUVH20
	SUVH21
	SUVH22
	SUVH23
