# Supplementary material for: Genome-Wide Identification, Expression and Tissue-Specific Epigenetic Modification Analysis of the Su(var)3-9 SET Gene Family in Soybean
Source: Biology (Basel). 2026 Jul 6;15(13):1085. doi: 10.3390/biology15131085 (PMC13360523; doi:10.3390/biology15131085)
Supplement: Supplementary file 1 [file biology-15-01085-s001.zip › Table S3 Su(var)3-9 SET GeneBank numbers of Arabidopsis thaliana and Oryza sativa.xlsx]

## Sheet: Sheet1
Species	Name in this study	GenBank Accession
Arabidopsis thaliana(At)	SUVH2	NP_180887
	SUVR5	NP_179954
	SUVH5	NP_181061
	SUVH10	NP_178647
	SUVR1	NP_171901
	SUVH7	NP_564036
	SUVR2	NP_568631
	SUVH3	NP_565056
	SUVR3	NP_974212
	SUVH8	NP_180049
	SUVH9	NP_193082
	SUVH6	NP_850030
	SUVR4	NP_974217
	SUVH1	NP_196113
	SUVH4	NP_196900
Oryza sativa (Os)	OsSDG703	NP_001053458
	OsSDG704	NP_001068229
	OsSDG706	NP_001047885
	OsSDG709	NP_001044590
	OsSDG710	NP_001061753
	OsSDG712	NP_001047458
	OsSDG713	NP_001049952
	OsSDG714	NP_001045266
	OsSDG715	NP_001062536
	OsSDG726	NP_001059503
	OsSDG727	NP_001062989
	OsSDG728	NP_001055903
