# Supplementary material for: Genome-Wide Identification, Expression and Tissue-Specific Epigenetic Modification Analysis of the Su(var)3-9 SET Gene Family in Soybean
Source: Biology (Basel). 2026 Jul 6;15(13):1085. doi: 10.3390/biology15131085 (PMC13360523; doi:10.3390/biology15131085)
Supplement: Supplementary file 1 [file biology-15-01085-s001.zip › Table S4 E-value, Sites Width of GmSu(var)3-9 SET genes conserved motif.xlsx]

## Sheet: Sheet1
	E-value	Sites	Width
motif 1	6.3e-382	23	31
motif 2	1.3e-346	23	33
motif 3	2.3e-340	23	29
motif 4	3.4e-254	23	21
motif 5	2.9e-204	12	41
motif 6	2.2e-180	11	37
motif 7	5.8e-163	16	29
motif 8	3.5e-129	12	29
motif 9	6.8e-117	22	21
motif 10	4.2e-115	4	50
