# Supplementary material for: Genome-Wide Identification, Expression and Tissue-Specific Epigenetic Modification Analysis of the Su(var)3-9 SET Gene Family in Soybean
Source: Biology (Basel). 2026 Jul 6;15(13):1085. doi: 10.3390/biology15131085 (PMC13360523; doi:10.3390/biology15131085)
Supplement: Supplementary file 1 [file biology-15-01085-s001.zip › Table S5 The functional annotations of the GmSu(var)3-9 SET genes in soybean.xlsx]

## Sheet: Sheet1
Glyma Name	Annotation ID	Class	Description
GmSUVH11	GO:0034968	BP	histone lysine methylation
GmSUVH11	GO:0005515	MF	protein binding
GmSUVH11	GO:0008270	MF	zinc ion binding
GmSUVH12	GO:0034968	BP	histone lysine methylation
GmSUVH12	GO:0005515	MF	protein binding
GmSUVH12	GO:0008270	MF	zinc ion binding
GmSUVH12	GO:0010385	MF	double-stranded methylated DNA binding
GmSUVH12	GO:0042054	MF	histone methyltransferase activity
GmSUVH13	GO:0034968	BP	histone lysine methylation
GmSUVH13	GO:0005515	MF	protein binding
GmSUVH13	GO:0008270	MF	zinc ion binding
GmSUVH13	GO:0010385	MF	double-stranded methylated DNA binding
GmSUVH13	GO:0042054	MF	histone methyltransferase activity
GmSUVH14	GO:0034968	BP	histone lysine methylation
GmSUVH14	GO:0005515	MF	protein binding
GmSUVH14	GO:0008270	MF	zinc ion binding
GmSUVH14	GO:0010385	MF	double-stranded methylated DNA binding
GmSUVH14	GO:0042054	MF	histone methyltransferase activity
GmSUVH15	GO:0034968	BP	histone lysine methylation
GmSUVH15	GO:0005515	MF	protein binding
GmSUVH15	GO:0008270	MF	zinc ion binding
GmSUVH15	GO:0010385	MF	double-stranded methylated DNA binding
GmSUVH15	GO:0042054	MF	histone methyltransferase activity
GmSUVR1	GO:0034968	BP	histone lysine methylation
GmSUVR1	GO:0005515	MF	protein binding
GmSUVR1	GO:0008270	MF	zinc ion binding
GmSUVR2	GO:0034968	BP	histone lysine methylation
GmSUVR2	GO:0008270	MF	zinc ion binding
GmSUVR3	GO:0034968	BP	histone lysine methylation
GmSUVR3	GO:0008270	MF	zinc ion binding
GmSUVR4	GO:0034968	BP	histone lysine methylation
GmSUVR4	GO:0008270	MF	zinc ion binding
